# Supplementary material for: Morphometrics and stable isotopes differentiate wintering populations of a migratory bird
Source: Mov Ecol. 2016 Aug 2;4:20. doi: 10.1186/s40462-016-0085-6 (PMC4970205; doi:10.1186/s40462-016-0085-6)
Supplement: Additional file 1: — Wheatears Africa. (CSV 12 kb) [file 40462_2016_85_MOESM1_ESM.csv]

RingNr	Age	Sex	Tarsus	Wing	P9	P8	P7	P6	P5	P4	P3	P2	P1	S1	Bill.to.skull	Bill.Skull	Bill.width	Bill.depth	Site	deltaN	deltaC	Group	deltaD
81849173	5	2	28.8	101	75.5	76.5	77.5	74	69.5	67	64.5	63	61	60	19.9	39.6	3.9	4.1	MaliMaur	4.03	-23.43	leucorhoa	NA
81849182	6	1	28.6	104.5	76.5	80.5	80	77	71.5	67.5	66	64.5	59	59	20.3	39.2	3.5	4.1	MaliMaur	1.71	-23.67	leucorhoa	NA
81849188	5	2	27.8	104	77.5	80.5	80.5	78	72	68.5	66.5	64.5	63	61.5	21	38.5	3.7	3.9	MaliMaur	5.58	-23.41	leucorhoa	NA
81418936	5	1	28.3	106	79.5	81	80.5	75	70	67	65	63.5	62	63	19.6	39.8	4.1	4.6	MaliMaur	5.13	-23.36	leucorhoa	NA
81849165	6	2	27.7	101.5	76	77	76	70.5	66	64.5	62	61	59	58.5	21.1	39.4	3.7	4.4	MaliMaur	4.33	-23.33	leucorhoa	NA
81849166	5	1	27.9	108	80	82.5	83	80	73.5	69.5	68	66	64.5	61.5	21.5	39.7	3.9	4.1	MaliMaur	6.27	-22.64	leucorhoa	NA
81391301	5	1	30.4	105	77.5	80.5	81.5	77	72	69	67	65	63.5	62	20	39.9	4	3.9	Kenya	8.13	-21.86	oenanthe	-55.462
81391303	6	1	27.9	98.5	72.5	76	76	73	68	65.5	63	61	59.5	58.5	20.4	39.2	3.6	4.1	Kenya	10.41	-23.18	oenanthe	-43.413
81391305	6	1	27.6	102	74.5	78.5	79.5	76.5	72	68	65.5	63.5	61	60.5	20.4	39.1	4.1	4.2	Kenya	7.22	-23.83	oenanthe	-48.029
81391321	6	1	29.1	97	71	74	74.5	72.5	68	64.5	63	61.5	58	58	20.4	39.3	3.7	4.3	Kenya	8.25	-23.43	oenanthe	-38.825
81391322	6	1	28.3	102.5	76.5	79.5	81	78	73	69.5	68.5	66	61.5	63	21.6	40.3	4.1	3.9	Kenya	7.08	-22.72	oenanthe	-45.109
81391324	6	2	26.5	99	72	76	77.5	76	71.5	67	66	64.5	62.5	59.5	19.8	38.9	4	4	Kenya	6.95	-23.26	oenanthe	-45.968
81391326	6	2	26.7	96	71.5	74	75	72.5	67.5	64.5	63	61	60	58	19.7	38.8	4	4.1	Kenya	5.78	-23.93	oenanthe	-46.769
81391329	5	2	28.2	101.5	76	78.5	79	76	70	66.5	64.5	63	61	61.5	20.6	39.2	4	4.3	Kenya	9.1	-23.31	oenanthe	-43.869
81391334	5	1	27.9	98	73	75	75.5	73.5	69.5	67	65.5	63.5	62.5	60	21.1	40.2	3.8	4.3	Kenya	6.51	-23.65	oenanthe	-54.705
81391335	6	1	28.5	99	73.5	76.5	77.5	74.5	69	66.5	64.5	63	62	60.5	20.5	39.2	3.8	4.1	Kenya	11.19	-23.72	oenanthe	-48.776
81391336	6	1	28.6	99	73	77.5	78.5	74.5	70	68	66.5	66	64	62	19.9	39	3.7	4.4	Kenya	6.51	-23.01	oenanthe	-42.302
81391337	5	2	28	96.5	68.5	73	74	72	67	62.5	61.5	60	58.5	57	20.8	38.7	3.7	4.2	Kenya	9.71	-23.31	oenanthe	-62.964
81391339	6	2	27	95	70.5	73	73.5	71.5	66	64	62.5	61	58.5	57	20.6	38.6	3.8	4	Kenya	7.97	-23.17	oenanthe	-47.074
81391340	5	2	26.4	89	65	68	69	67.5	63.5	60	59	57	56.5	56.5	19.7	38.4	3.6	3.6	Kenya	8.78	-22.98	oenanthe	-42.498
81391341	6	1	27.7	97.5	70	75	75	72	67	64.5	63	61	59.5	57.5	20.6	38.6	3.7	4	Kenya	6.36	-23.31	oenanthe	-49.894
81391348	5	2	27.1	99	72.5	76	76.5	74.5	69.5	66.5	65	63.5	62.5	59	19.6	38.2	3.6	3.8	Kenya	9.67	-22.57	oenanthe	-48.363
81391351	5	1	28.3	98.5	73	76.5	77	75	69.5	66.5	64	62.5	60.5	60	20	39.3	3.7	3.9	Kenya	6.87	-23.33	oenanthe	-49.619
81391354	5	2	26.5	95.5	69.5	74	75.5	71.5	68	65.5	64	62.5	59.5	58.5	19.3	37.6	3.5	3.6	Kenya	7.06	-22.94	oenanthe	-54.456
81391357	5	2	26.8	94	69.5	72.5	73	70.5	66	63.5	62	61	59.5	58.5	19.5	38.4	3.5	4.1	Kenya	3.87	-24.53	oenanthe	-52.279
81391358	5	1	28.8	98.5	72	74.5	76	73.5	68	66	64.5	62.5	61.5	61	20.5	39.2	3.9	4.1	Kenya	6.46	-24.25	oenanthe	-54.509
81391359	6	2	27.5	97.5	72	75	75.5	74	70	67	65.5	64	62	59.5	20.3	38.7	3.4	4	Kenya	8.67	-22.53	oenanthe	NA
81391360	5	1	26.8	96	71	73.5	75.5	73	68.5	65	64.5	62.5	62	60.5	19.8	37.5	3.5	4.2	Kenya	8.03	-22.32	oenanthe	NA
81391361	5	1	28.3	98.5	73	74	74.5	72.5	68	64.5	63	61	60.5	59	20.7	39.7	4.2	3.6	Kenya	8.4	-24.2	oenanthe	NA
81391364	6	2	26.7	93	66.5	71	73	70.5	65.5	63.5	62	61	60	57.5	18.9	37	3.6	4	Kenya	5.64	-23.23	oenanthe	NA
81391366	6	1	29.9	99.5	73.5	76	77	73.5	68	65.5	63.5	61.5	60	58.5	21.5	41.2	3.7	4	Kenya	7.62	-22.46	oenanthe	NA
81391370	6	2	27.4	97	72	75	75	71	66.5	63.5	62	60.5	59.5	57.5	19.6	38	3.6	3.9	Kenya	7.99	-23.23	oenanthe	NA
81391371	5	2	26.8	94	71.5	72.5	73	71	67	65	62.5	61	59	58.5	19.5	37.9	3.4	4.1	Kenya	7.03	-22.31	oenanthe	NA
81391374	5	2	26.8	94	71	72	73	70.5	67	65	63.5	61.5	60.5	59	19.7	37.5	3.9	3.7	Kenya	9.43	-23.43	oenanthe	NA
81418976	6	1	27.3	98.5	72	74.5	74.5	70.5	65.5	62.5	60	59	57	57	20.5	38.8	3.5	3.5	Niger	12.43	-20.71	oenanthe	-79.358
81418984	6	1	27.4	98.5	73	75	74.5	71.5	67.5	65.5	63	62	60.5	59.5	18.8	37.9	3.9	3.7	Niger	10.33	-22.68	oenanthe	-69.12
81849174	5	1	27.5	95	70	74	73	71	67	62	61	60.5	60	57.5	19.7	38.7	3.8	4	MaliMaur	5.91	-23.13	oenanthe	-51.158
81849175	5	1	28.3	95	68	70.5	71	68	64	61	59	58.5	56.5	56.5	19.8	39.2	4	4	MaliMaur	8.42	-23.57	oenanthe	-53.366
81849179	6	2	26	92	67.5	70	71.5	69	64	61	59.5	58.5	57	56.5	19.8	38.6	4.1	4.1	MaliMaur	10.05	-20.93	oenanthe	-47.414
81849180	6	1	27.4	97	72	74	74.5	71	66	63.5	62	60.5	57.5	57.5	19.4	38.4	3.5	4.4	MaliMaur	13.27	-21.81	oenanthe	-33.295
81849181	6	1	28.7	100	73.5	75.5	77	74.5	69.5	66	64.5	63	60.5	59.5	20.3	40	3.9	3.8	MaliMaur	8.32	-23.54	oenanthe	-50.496
81418985	6	2	26.4	92	69	71.5	71.5	66.5	64.5	61	59	57.5	56	54.5	19.6	37.5	3.7	3.5	Niger	10.49	-23.89	oenanthe	-60.341
81849190	5	2	27.1	97	71.5	73	73.5	69.5	65	62	60.5	59	58	57.5	19.1	37	3.5	3.9	MaliMaur	5.59	-23.49	oenanthe	-50.618
81849191	6	1	25.9	95	69	73	74.5	72	67.5	63	61	60	58	57.5	19.3	38	3.4	4.4	MaliMaur	5.29	-23.32	oenanthe	-47.557
81418986	6	2	26.5	93	70.5	71	71	70	65.5	62	60.5	59	57.5	57	18.5	37.3	3.9	4	Niger	16.2	-18.5	oenanthe	-31.199
81418988	6	1	27.1	99	71	75	76	72.5	67.5	65	62	61	58	57.5	19.2	38.9	3.8	4.2	Niger	8.13	-23.02	oenanthe	-74.094
81418989	5	1	27.9	93.5	68.5	71.5	72	70.5	66.5	64	62	60.5	59.5	59	19.4	38.3	3.4	3.8	Niger	10.11	-22.24	oenanthe	-55.84
81418990	5	1	27.4	98	73.5	75.5	76	72	67.5	64.5	62.5	61.5	60.5	59	19.8	38.3	3.6	4.1	Niger	9.49	-22.05	oenanthe	-68.401
81418991	6	2	26.3	98	71.5	75	75.5	73.5	67.5	64	63	61.5	59	57.5	19.7	37.5	3.8	4.3	Niger	10.69	-22.8	oenanthe	-57.924
81418993	6	1	27.7	100	72	75.5	76	73.5	67.5	64	62	60.5	58	59	18.8	38.2	3.8	3.9	Niger	12.34	-22.61	oenanthe	-68.812
81418994	5	2	25.9	89	65	67.5	68.5	66.5	62	59.5	58.5	57.5	56.5	55.5	19.4	38.1	3.5	3.9	Niger	9.25	-22.41	oenanthe	-54.046
81418977	6	1	28.8	99	72.5	75.5	76.5	73	67.5	65	64	62	60.5	59	19.3	37.7	3.3	3.5	Niger	8.95	-22.62	oenanthe	-60.129
81418995	5	1	25.6	95	70.5	72.5	73	71	67	63.5	61.5	60	57.5	55.5	19.4	38	3.8	4	Niger	10.51	-23.37	oenanthe	-60.894
81418998	5	1	26.3	96.5	72	73.5	73.5	70.5	66	64	62.5	61	59	58	18.9	37.7	4.3	4.2	Niger	11.93	-21.18	oenanthe	-77.885
81419000	5	1	27.3	96.5	70.5	73	74	72.5	68.5	66	64	62.5	61	59.5	19.2	38.9	3.7	4.5	Niger	10.87	-25.09	oenanthe	-58.891
81418901	5	1	27	94	67.5	70.5	72	69	65	62	59.5	58	56	56	19.9	38.8	3.7	4.5	Niger	13.16	-23.39	oenanthe	-61.043
81418902	5	1	27.1	97	71.5	73.5	74	71	66.5	64	62.5	60.5	58.5	56.5	20	38.8	4.2	4.2	Niger	13.04	-21.88	oenanthe	-60.549
81418904	6	1	26.6	97.5	72.5	74.5	75	72.5	67.5	63.5	63.5	60.5	57	56.5	18.3	36.8	3.5	4.2	Niger	11.28	-21.6	oenanthe	NA
81418908	6	2	27.2	96.5	72	75	75	73.5	67.5	64.5	63	62.5	61	59	19.6	38.8	4.1	3.9	Niger	6.71	-22.7	oenanthe	NA
81418909	5	1	26.3	99	71.5	75.5	76	73	67	64.5	63	61	60	58	20.5	39	4	4.2	Niger	18.65	-20.58	oenanthe	NA
81418911	5	2	27.4	93	66.5	70	71	68	63.5	61	59.5	58.5	57.5	57	19.4	38	3.9	3.9	Niger	10.63	-16.61	oenanthe	NA
81418912	6	2	27.2	94	68.5	71.5	72.5	70.5	66	62.5	61	60	58	56.5	20.2	39.5	3.9	4.1	Niger	4.65	-22.11	oenanthe	NA
81418913	5	1	28.1	97	73	74.5	75	72	67.5	64	62	60.5	59	58.5	20.6	38	3.6	3.7	Niger	12.5	-21.77	oenanthe	NA
81418914	6	1	28.1	99.5	73.5	76.5	77	76	71.5	68.5	66	64	61.5	60.5	19.3	38	3.5	4.4	Niger	10.7	-22.75	oenanthe	NA
81418916	5	1	28.5	98	71	75	76	72	68	64.5	63	62	58.5	59.5	20.5	38.8	3.8	4.4	Niger	11.88	-23.34	oenanthe	NA
81418978	6	1	25.7	97	70	74.5	75.5	73	68	65	62	60.5	58	57.5	18.3	36.8	3.4	3.5	Niger	13.7	-21.83	oenanthe	-65.88
81418917	5	2	25.8	96.5	71	73.5	74.5	72.5	66.5	64	62.5	60	59	58	19.4	38	3.9	4.3	Niger	11.21	-22.79	oenanthe	NA
81418918	6	1	26.8	98.5	74	75	75.5	72	65.5	62	60.5	60	57	57	18.8	38	3.5	4	Niger	10.81	-21.82	oenanthe	NA
81418919	5	1	27.6	98	70.5	74.5	75	72	67.5	64.5	62.5	61	59.5	58	21.1	39.2	3.8	4.4	Niger	7.97	-22.88	oenanthe	NA
81418921	6	1	28.2	95.5	68.5	72	71	69.5	63.5	61	59.5	58	56.5	55.5	19.7	37.8	3.5	4.2	Niger	12.06	-23.08	oenanthe	NA
81418922	6	1	27.1	95.5	71	73.5	74	71.5	66.5	64.5	63.5	61.5	59.5	58.5	19.9	39	3.9	3.8	Niger	9.18	-22.07	oenanthe	NA
81418923	6	1	26.7	98.5	72.5	75.5	77.5	74.5	68	63.5	62.5	61	56.5	58	19.2	37.8	3.7	4.3	Niger	12.14	-23.61	oenanthe	NA
81418924	6	1	26.9	95	68	71.5	72.5	70	65.5	63	61.5	59	57.5	56.5	20.2	38.7	3.7	4.2	Niger	10.02	-22.07	oenanthe	NA
81418925	6	1	28.2	102	76.5	77.5	78.5	74	68	65.5	63.5	63	60	59	18.5	37.8	3.8	4	Niger	10.6	-23.61	oenanthe	NA
81418927	5	1	24.4	91.5	66.5	69.5	70.5	68	62.5	60	59	58.5	57.5	57.5	19.3	37.6	3.8	4.3	Niger	6.78	-24.69	oenanthe	NA
81418930	6	1	27.1	97.5	71.5	73	74.5	71	65.5	62.5	60.5	59	57	56.5	20.5	39.2	4.1	4.7	MaliMaur	7.45	-24.27	oenanthe	-61.316
81418931	6	1	27.1	96	71.5	72.5	73.5	70.5	65	62.5	61.5	59.5	58	56.5	19.5	38.3	3.8	4	MaliMaur	5.66	-24.58	oenanthe	-64.146
81418937	6	1	28.3	99.5	72.5	75	75.5	72	66	64	61.5	60	59	54.5	19.4	38.4	3.6	4.2	MaliMaur	4.3	-24.66	oenanthe	-81.976
81418938	6	1	26.8	96.5	70.5	74	75	72.5	68	65	63	59.5	59.5	58.5	19.4	38.5	4.1	4.1	MaliMaur	6.22	-23.9	oenanthe	-49.993
81418980	5	1	26.9	92	70	72	70	65	61.5	60	58.5	57.5	56	54.5	19.5	38.2	3.6	3.9	Niger	5.79	-22.23	oenanthe	-51.417
81418939	5	2	27	95	71	73.5	72.5	68	62	59.5	58	58	56	56	19.5	37.8	3.7	4.1	MaliMaur	5.15	-22.97	oenanthe	-63.153
81418940	5	1	27.1	96.5	72.5	73.5	74	70	65.5	63	62	60.5	59	59	20.5	38.9	3.7	4	MaliMaur	3.72	-23.59	oenanthe	-50.524
81418943	6	2	26.9	94	67.5	70.5	71	68.5	63	59.5	58.5	58	56.5	54	20	38.2	3.7	4.3	MaliMaur	9.34	-23.56	oenanthe	-55.17
81418945	5	2	27.1	92	67	69.5	70	67	62	60	58.5	57.5	56	56.5	21.4	39.2	3.8	4.2	MaliMaur	3.4	-23.6	oenanthe	-55.262
81418981	5	1	27	94.5	69.5	72	73	68.5	65	62	60.5	58.5	57	56.5	19.9	39.3	3.9	4.3	Niger	7.55	-25.07	oenanthe	-73.123
81418950	5	1	26.4	93.5	69	70	71	68.5	64.5	62	60.5	59.5	57.5	57	19.9	38.5	3.7	4.3	MaliMaur	9.45	-22.51	oenanthe	-50.932
81849140	6	1	28.8	107.5	81	83	83.5	80	73.5	71	68.5	66.5	64.5	63	21.7	39.8	3.8	4.1	MaliMaur	6.17	-23.52	oenanthe	NA
81849144	5	1	27.2	97.5	71	73	73.5	70.5	66	63.5	62	61	59.5	59.5	20.5	39.1	3.9	4.2	MaliMaur	7.77	-22.83	oenanthe	-64.086
81849146	6	2	27.8	97.5	70.5	74	75.5	71	67	64	62	61	59	56.5	19.1	37.2	3.5	4.3	MaliMaur	4.4	-22.4	oenanthe	NA
81418982	6	1	28.7	99	72	76	76	73	67.5	64.5	62.5	61	58	56	18.5	37.5	3.4	3.5	Niger	11.71	-21.04	oenanthe	-58.614
81849155	5	1	27.5	93	67.5	69.5	70.5	69	64.5	63	61	59	58	55	20.1	38.4	4.2	4.6	MaliMaur	4.56	-23.3	oenanthe	NA
81849156	5	2	26.1	90	64.5	67	68.5	68	63.5	60.5	58.5	57.5	56.5	57	19.5	38.9	3.9	4.2	MaliMaur	10.89	-22.72	oenanthe	NA
81849162	5	2	25.9	92.5	68.5	71.5	73	72	66.5	63.5	62.5	61	60	59.5	20	38.3	4.1	4.2	MaliMaur	6.47	-19.91	oenanthe	NA
81849164	5	2	25.7	92.5	66	70.5	72	70.5	66.5	64	63	61.5	60	59	19.1	37.7	3.9	4	MaliMaur	6.5	-22.32	oenanthe	NA
81849167	5	2	24.8	93	67.5	71.5	73	70	65	62.5	60.5	60	58	56.5	18.7	37	3.8	3.9	MaliMaur	9.23	-24.25	oenanthe	NA
81849170	5	2	27.3	90.5	66	68	69.5	68	64	62	60.5	59	59	58.5	21.4	40.9	4	4	MaliMaur	9.27	-22.9	oenanthe	-57.004
81849171	5	2	25.7	92	68	70.5	71.5	71	66	62	61	60.5	59.5	58	19.7	37.9	3.7	3.7	MaliMaur	7.48	-22.48	oenanthe	-47.862
81849172	6	1	26.4	95	68.5	72	73.5	70	65.5	62	61	59	56	55.5	19.1	38.2	3.9	3.7	MaliMaur	5.38	-23.06	oenanthe	-40.491
81849176	6	1	25.2	94	69.5	72.5	74	73	68.5	64.5	62.5	60.5	59	58.5	21.1	40	3.8	4	MaliMaur	10.49	-21.97	seebohmi	-30.598
81849178	5	1	27.5	98	70.5	74	73.5	73	68	65.5	63	61.5	60.5	60	21.1	40.4	4	4.2	MaliMaur	7	-23.02	seebohmi	-53.317
81418942	6	1	27.9	97.5	71	74.5	75.5	74	68	64.5	63	61.5	60	61.5	21.6	39	3.5	3.9	MaliMaur	9.45	-23.8	seebohmi	-39.553
81418944	6	1	28.1	97	71	74	75	73	68	65	64	63.5	61	61.5	21.8	41.6	4.3	4.4	MaliMaur	9.57	-22.96	seebohmi	-26.19
81418948	6	1	27.4	97.5	71	74.5	75	74	69.5	66	65	62.5	60	61	21.6	40.7	4	4.5	MaliMaur	9.9	-21.99	seebohmi	-45.353
81849160	5	1	28.3	97.5	70	73	75	74	69	66	64	63	62.5	62.5	21.7	41.7	4.2	4.4	MaliMaur	8.07	-22.43	seebohmi	-65.868
81849168	5	1	28.2	95	68.5	71	72.5	72.5	68	65	63	62	61	60.5	22.7	42.4	4.5	4.5	MaliMaur	10.01	-22.9	seebohmi	-38.81
81849145	5	2	27.3	93	65.5	70	71	70.5	66.5	63	61	60	58	56.5	20.4	39.2	4.3	4.5	MaliMaur	10.27	-22.63	seebohmi	NA
81849161	6	2	26.6	96.5	69.5	73	74	73	68.5	65	62.5	61	58.5	59.5	20.5	39.6	4.4	4.5	MaliMaur	10.86	-22.18	seebohmi	-35.825
